# Supplementary material for: AromaDeg, a novel database for phylogenomics of aerobic bacterial degradation of aromatics
Source: Database (Oxford). 2014 Dec 1;2014:bau118. doi: 10.1093/database/bau118 (PMC4250580; doi:10.1093/database/bau118)
Supplement: Supplementary Data [file supp_bau118_suppl_data.zip]

Archive with 11 entries (11 files):
- Figure_S6.jpg
- Figure_S7.jpg
- Figure_S8.jpg
- Figure_S9.jpg
- Legends_to_supplementary_figures.doc
- Supplementary_tables.xls
- Figure_S1.jpg
- Figure_S2.jpg
- Figure_S3.jpg
- Figure_S4.jpg
- Figure_S5.jpg
