# Supplementary material for: AromaDeg, a novel database for phylogenomics of aerobic bacterial degradation of aromatics
Source: Database (Oxford). 2014 Dec 1;2014:bau118. doi: 10.1093/database/bau118 (PMC4250580; doi:10.1093/database/bau118)
Supplement: Supplementary Data [file supp_bau118_suppl_data.zip › Supplementary_tables.xls]

## Sheet: All tables
Table S1. Phylogenomic clusters of α-subunits of the phthalate family of Rieske non-heme iron oxygenases.
Clusters	Representative sequence	Annotation	Substrate	Abbreviation
I	BAA31266 Pseudomonas stutzeri	Carbazol and diphenylamin dioxygenases	Carbazol and Diphenylamine	Car, Dpa
II	CAA73203 Pseudomonas putida	1-Oxo-2,3-dihydroquinoline monooxygenases and related enzymes	1-Oxo-2,3-Dihydroquinoline	Odm
III	YP_716305 Frankia alni ACN14a	Rieske oxygenases of unknown function	Unknown	Non
IV	WP_007731634 Rhodococcus qingshengii	Rieske oxygenases of unknown function	Unknown	Non
V	YP_923333 Nocardioides sp. JS614	Rieske oxygenases of unknown function	Unknown	Non
VI	Q05183 Pseudomonas putida	Phthalate 4,5-dioxygenases	Phthalate	Pht
VII	YP_001861033 Burkholderia phymatum STM815	Probable phthalate 4,5-dioxygenases	Probably phthalate	Non
VIII	YP_298987 Ralstonia eutropha JMP134	Probable phthalate 4,5-dioxygenases	Probably phthalate	Non
IX	YP_299968 Ralstonia eutropha JMP134	Putative phthalate 4,5-dioxygenases	Unknown	Non
X	YP_004333721 Pseudonocardia dioxanivorans	Putative phthalate 4,5-dioxygenases	Unknown	Non
XI	Q44256 Comamonas testosteroni	3-Chlorobenzoate dioxygenases and related enzymes, probable phthalate dioxygenase activity	3-Chlorobenzoate	3CB
XII	WP_017934576 Nocardioides sp. Iso805N	Putative phthalate 4,5-dioxygenases	Unknown	Non
XIII	ZP_03542656 Comamonas testosteroni KF-1	Putative phthalate 4,5-dioxygenases	Unknown	Non
XIV	YP_001893469 Burkholderia phytofirmans PsJN	Putative phthalate 4,5-dioxygenases	Unknown	Non
XV	BAH70269 Comamonas sp. E6	Isophthalate dioxygenases and related enzymes	Isophthalate	Ipt
XVI	YP_552969 Burkholderia xenovorans LB400	Putative phthalate 4,5-dioxygenases	Unknown	Non
XVII	YP_293484 Ralstonia eutropha JMP134	Putative phthalate 4,5-dioxygenases	Unknown	Non
XVIII	CBX88679 Hydrogenophaga sp. PBC	4-Aminobenzenesulfonate 3,4-dioxygenase and related enzymes	4-Aminobenzenesulfonate	Abs
XIX	YP_001859407 Burkholderia phymatum	Rieske oxygenases of unknown function	Unknown	Non
XX	ZP_06844958 Burkholderia sp. Ch1-1	Rieske oxygenases of unknown function	Unknown	Non
XXI	ZP_02380924 Burkholderia ubonensis Bu	Rieske oxygenases of unknown function	Unknown	Non
XXII	BAA36168 Sphingomonas paucimobilis	Enzymes related to 5,5'-dehydrodivanillate demethylase	5, 5'-Dehydrodivanillate	DdV
XXIII	YP_951845 Mycobacterium vanbaalenii PYR-1	Rieske oxygenases of unknown function	Unknown	Non
XXIV	Q52185 Pseudomonas pseudoacaligenes	Enzymes related to phenoxybenzoate, function often unknown	Phenoxybenzoate	Pob
XXV	AAV33660 Comamonas sp. JS46	3-Nitrobenzoate dioxygenases and related enzymes	3-Nitrobenzoate	3NB
XXVI	ZP_05069914 Candidatus Pelagibacter sp. HTCC7211	Rieske oxygenases of unknown function	Unknown	Non
XXVII	ZP_06841853 Burkholderia sp. Ch1-1	Rieske oxygenases of unknown function	Unknown	Non
XXVIII	YP_00145952 Xanthobacter autothrophicus Py2	Rieske oxygenases of unknown function	Unknown	Non
XXIX	WP_010441553 Ruegeria sp. TW15	Rieske oxygenases of unknown function	Unknown	Non
List of the 3- or 4-letter code, which indicates the experimentally validated function and/or substrate: 3CB-3-Chlorobenzoate; 3NB-3-Nitrobenzoate; Abs-4-Aminobenzenesulfonate; Car-Carbazol; DdV-5, 5'-Dehydrodivanillate; Dpa-Diphenylamine; Ipt-Isophthalate; Odm-1-Oxo-2,3-Dihydroquinoline; Pht-Phthalate; Pob-Phenoxybenzoate.
Table S2. Phylogenomic clusters of α-subunits of the biphenyl family of Rieske non-heme iron oxygenases.
Clusters	Representative sequence	Annotation	Substrate	Abbreviation
I	YP_951396 Mycobacterium vanbaalenii PYR-1	PAH dioxygenases of Actinobacteria	Polycyclic aromatic hydrocarbons	Paa
II	ABH01029 Rhodococcus opacus	Naphthalene dioxygenases of Actinobacteria	Naphthalene	Nah
III	BAC79226 Bacillus sp. JF8	Biphenyl dioxygenases of Bacilli	Biphenyl	Bph
IV	YP_003508454 Meiothermus ruber DSM 1279	Rieske oxygenases of unknown function	Unknown	Non
V	AAK16534 Arthrobacter keyseri	Phthalate dioxygenases of Actinobacteria	Phthalate	Pht
VI	YP_002523623 Thermomicrobium roseum DSM 5159	Rieske oxygenases of unknown function	Unknown	Non
VII	WP_009070864 Metallosphaera yellowstonensis	Rieske oxygenases of unknown function	Unknown	Non
VIII	ZP_05373195 Geobacillus sp. Y4.1MC1	Rieske oxygenases of Firmicutes	Unknown	Non
IX	AGS18337 Sphingobium sp. YBL2	Phenylurea herbicide N-demethylase and related enzymes	Phenylurea herbicides	Pud
X	WP_003882288 Mycobacterium fortuitum	Rieske oxygenases of Actinobacteria	Unknown	Non
XI	WP_006865122 Gordonia namibiensis	Rieske oxygenases of unknown function	Unknown	Non
XII	YP_2842888 Sulfolobus islandicus M.16.27	Archaeal rieske oxygenases of unknown function	Unknown	Non
XIII	WP_007015351 Novosphingobium pentaromativorans	Rieske oxygenases of Actinobacteria	Unknown	Non
XIV	YP_006350960 Haloferax mediterranei ATCC 33500	Archaeal rieske oxygenases of unknown function	Unknown	Non
XV	YP_921895 Nocardioides sp. JS614	Rieske oxygenases of unknown function	Unknown	Non
XVI	YP_001072458 Mycobacterium sp. JLS	Rieske oxygenases of Mycobacteria	Unknown	Non
XVII	AAD21063 Pseudomonas abietaniphilia	Diterpenoid dioxygenases and related enzymes	Abietane diterpenoids	DitA
XVIII	BAE530401 Paenibacillus sp. YK5	Angular dioxygenases of dibenzofuran or fluorene metabolism and related enzymes	Dibenzofuran, fluorene	Dbf, Fln
XIX	YP_642597 Mycobacterium sp. MCS	Rieske oxygenases of unknown function	Unknown	Non
XX	WP_020583719 Endozoicomonas elysicola	Rieske oxygenases of unknown function	Unknown	Non
XXI	YP_951383 Mycobacterium vanbaalenii PYR-1	Rieske oxygenases of unknown function	Unknown	Non
XXII	YP_001264758 Sphingomonas wittichii RW1	Rieske oxygenases of unknown function	Unknown	Non
XXIII	BAF48503 Rhodococcus erythropolis	Biphenyl dioxygenases of Actinobacteria	Biphenyl	Bph
XXIV	O07824 Pseudomonas fluorescens	Naphthalene dioxygenases of Proteobacteria and related enzymes	Naphthalene, phenanthrene, dinitrotoluene, dibenzothiophene, biphenyl or polycyclic aromatic hydrocarbons	Nah, Phn, Dnt, DbtA, Bph, Pap
XXV	YP_006837411 Cycloclasticus sp. P1	Rieske oxygenases of unknown function	Unknown	Non
XXVI	ABM79809 Sphingobium yanoikuyae	Biphenyl dioxygenases of Proteobacteria	Biphenyl	Bph
XXVII	ACL31215 Rhodococcus sp. TFB	Tetralin, bipheny, ethylbenzene, xylene dioxygenases and related enzymes	Tetralin, biphenyl, ethylbenzene	Tet, Bph, Etb
XXVIII	WP_020175902 Methyloferula stellata	Rieske oxygenases of unknown function	Unknown	Non
XXIX	ZP_01742330 Rhodobacterales bacterium	Rieske oxygenases of unknown function	Unknown	Non
XXX	WP_020122046 Streptomyces canus	Rieske oxygenases of unknown function	Unknown	Non
XXXI	YP_001261395 Sphingomonas wittichii RW1	Rieske oxygenases of unknown function	Unknown	Non
XXXII	ACC85677 Rhodococcus sp. HA01	Angular dioxygenases of dibenzofuran metabolism	Dibenzofuran	Dbf
XXXIII	ACJ12462 Rhodococcus sp. T104	Phenylpropionate dioxygenases of Actinobacteria	Phenylpropionate	Php
XXXIV	AAC38616 Sphingomonas sp. CB3	Carbazol dioxygenases	Carbazol	Car
XXXV	AEP40913 Nocardiopsis sp. FU40	Enzymes involved in apoptolidins synthesis	Unknown	Apo
XXXVI	YP_001260286 Sphingomonas wittichii RW1	Dioxin dioxygenases	Dibenzo-p-dioxin	Dbd
XXXVII	YP_955197 Mycobacterium vanbaalenii PYR-1	Rieske oxygenases of unknown function	Unknown	Non
XXXVIII	WP_018018848 Corynebacterium ciconiae	Rieske oxygenases of unknown function	Unknown	Non
XXXIX	CAA86018 Escherichia coli	Phenylpropionate dioxygenases of Proteobacteria	Phenylpropionate	Php
XL	YP_556409 Burkholderia xenovorans LB400	Biphenyl/benzene dioxygenaseses	Biphenyl, Benzene and related substrates (chlorobenzene, trichlorobenzene, tetrachlorobenzene, isopropylbenzene, toluene, dibenzothiophene)	Bph, Bzn, Cbn, Tcb, Tec, Ipb, Tod, DbtA
List of the 3- or 4-letter code, which indicates the experimentally validated function and/or substrate: Apo - Unknown (apoptolidins synthesis); Bph - Biphenyl; Bzn - Benzene; Car - Carbazol; Cbn - Chlorobenzene; Dbd - Dibenzo-p-dioxin; Dbf - Dibenzofuran; DbtA - Dibenzothiophene; DitA - Abietane diterpenoids; Dnt - Dinitrotoluene; Etb - Ethylbenzene; Fln - Fluorene; Ipb - Isopropylbenzene; Nah -…
Table S3. Phylogenomic clusters of α-subunits of the benzoate family of Rieske non-heme iron oxygenases.
Clusters	Representative sequence	Annotation	Substrate	Abbreviation
I	ABY62759 Pseudomonas putida	Enzymes involved in indole acetic acid degradation and related enzymes	Unknown	Iaa
II	WP_008734266 Alcanivorax pacificus	Rieske oxygenases of unknown function	Unknown	Non
III	YP_006837858 Cycloclasticus sp. P1	Rieske oxygenases of unknown function	Unknown	Non
IV	ABK92277 Sphingomonas sp. Ibu-2	Ibuprofen-CoA dioxygenases and related enzymes	Ibuprofen-CoA	Ibu
V	AAO38208 Delftia acidovorans	Aniline dioxygenases	Aniline	Ani
VI	ZP_06845157 Burkholderia sp. Ch1-1	Rieske oxygenases of unknown function	Unknown	Non
VII	YP_001264652 Sphingomonas wittichii RW1	Rieske oxygenases of unknown function	Unknown	Non
VIII	YP_001268212 Pseudomonas putida F1	p-Cumate dioxygenases	p-Cumate	Cum
IX	AAB39767 Burkholderia cepacia	2,4-D and 2,4,5-T oxygenases	2,4-Dichlorophenoxyacetate, 2,4,5-trichlorophenoxyacetate	245T, 24D
X	ABA06559 Pseudomonas fluorescens	Anthranilate dioxygenases of γ-Proteobacteria and β-Proteobacteria	Anthranilate	Ant
XI	YP_709342 Pseudomonas putida KT2440	Benzoate and 2-Chlorobenzoate dioxygenases	Benzoate, 2-Chlorobenzoate	Bzt, 2CB
List of the 3- or 4-letter code, which indicates the experimentally validated function and/or substrate: 245T - 2,4-Dichlorophenoxyacetate; 24D - 2,4,5-Trichlorophenoxyacetate; 2CB - 2-Chlorobenzoate; Ani - Aniline; Ant - Anthranilate; Bzt - Benzoate; Cum - p-Cumate; Iaa - Unknown (indole acetic acid degradation); Ibu - Ibuprofen-CoA.
Table S4. Phylogenomic clusters of family I.2 (as defined by Eltis and Bolin (57)) of extradiol dioxygenases from the vicinal oxygen chelate superfamily where characterized enzymes typically have a preference for monocyclic substrates.
Clusters	Representative sequence	Annotation	Substrate	Abbreviation
I	YP_003508450 Meiothermus ruber DSM 1279	Probable catechol 2,3-dioxygenases	Probably catechol	Non
II	P31003 Geobacillus stearothermophilus FDTP-3	Enzymes related to catechol 2,3-dioxygenases of Geobacillus stearothermophilus FDTP-3	Catechol	Cat
III	YP_003386396 Spirosoma linguale	Probable catechol 2,3-dioxygenases of Bacteroidetes	Probably catechol	Non
IV	NP_342680 Sulfolobus solfataricus	Catechol 2,3-dioxygenases of Archaea	Catechol	Cat
V	YP_002546777 Agrobacterium radiobacter	Probable catechol 2,3-dioxygenases	Probably catechol	Non
VI	CAA49258 Rhodococcus rhodochrous CTM	Catechol 2,3-dioxygenases	Catechol	Cat
VII	WP_009487252 Halobacterium sp. DL1	Probable catechol 2,3-dioxygenases	Probably catechol	Non
VIII	WP_020006753 Salinicoccus albus	Probable catechol 2,3-dioxygenases	Probably catechol	Non
IX	WP_007694004 Halococcus hamelinensis	Probable catechol 2,3-dioxygenases	Probably catechol	Non
X	AB092521 Bacillus sp. JF8	Enzymes related to 2,3-dihydroxybiphenyl dioxygenases of Bacillus sp. JF8	Catechol, 2,3-dihydroxybiphenyl	Cat, Dhb
XI	1Q0C Brevibacterium fuscum	Homoprotocatechuate 3,4-dioxygenases (except of β- and γ-Proteobacteria)	Homoprotocatechuate	Hpc
XII	BAD08313 Bacillus sp. JF8	Enzymes related to dihydroxynaphthalene dioxygenase of Bacillus sp. JF8	Dihydroxynaphthalene	Dhn
XIII	YP_256874 Sulfolobus acidocaldarius DSM	Putative homoprotocatechuate dioxygenases of Archaea	Unknown	Non
XIV	BAD08308 Bacillus sp. JF8	Enzymes related to catechol 2,3-dioxygenase of Bacillus sp. JF8	Catechol	Cat
XV	WP_009374718 Brevibacterium casei	Probable catechol 2,3-dioxygenases of γ-Proteobacteria	Probably catechol	Non
XVI	ZP_03499467 Rhizobium etli Kim 5	Probable catechol 2,3-dioxygenases of α-Proteobacteria	Probably catechol	Non
XVII	YP_003590156 Bacillus tusciae DSM 2912	Probable catechol 2,3-dioxygenases	Probably catechol	Non
XVIII	YP_003590157 Bacillus tusciae DSM 2912	Probable catechol 2,3-dioxygenases	Probably catechol	Non
XIX	YP_004332583 Pseudonocardia dioxanivorans CB1190	Probable catechol 2,3-dioxygenases	Probably catechol	Non
XX	AAD05250 Pseudomonas putida GJ31	Proteobacterial catechol 2,3-dioxygenases (EXDO 1.2 D as defined by Eltis and Bolin (57))	Catechol	Cat
XXI	AAC38323 Geobacillus thermoleovorans	Actinobacterial / Firmicutes catechol 2,3-dioxygenases	Catechol	Cat
XXII	CAA54847 Pseudomonas putida	Proteobacterial catechol 2,3-dioxygenases (EXDO 1.2 A-C as defined by Eltis and Bolin (57))	Catechol	Cat
List of the 3- or 4-letter code, which indicates the experimentally validated function and/or substrate: Cat - Catechol; Dhb - 2,3-dihydroxybiphenyl; Dhn - Dihydroxynaphthalene; Hpc - Homoprotocatechuate.
Table S5. Phylogenomic clusters of family I.3 (as defined by Eltis and Bolin (57)) of extradiol dioxygenases from the vicinal oxygen chelate superfamily, where characterized enzymes typically have a preference for bicyclic substrates.
Clusters	Representative sequence	Annotation	Substrate	Abbreviation
I	BAA25614 Rhodococcus erythropolis TA421	Extradiol dioxygenases related to BphC5 of Rhodococcus erythropolis TA421	2,3-Dihydroxybiphenyl	Dhb
II	BAF48489 Rhodococcus rhodochrous K37	Extradiol dioxygenases involved in cleavage of dihydroxylated polycyclic aromatic hydrocarbons in Actinobacteria	2,3-Dihydroxybiphenyl and dihydroxylated polycyclic aromatic hydrocarbons (probably dihydroxyphenanthrene)	Dhp
III	AAD21065 Pseudomonas abietanophilia	Extradiol dioxygenases of diterpenoid degradation	7-Oxo-11,12-dihydroxydehydroabietate	Dit
IV	WP_009324832 Streptomyces ipomoeae	Extradiol dioxygenases of unknown function	Unknown	Non
V	ZP_06607288 Aeromicrobium marinum	Extradiol dioxygenases of unknown function	Unknown	Non
VI	WP_006137941 Streptomyces griseoaurantiacus	Extradiol dioxygenases of unknown function	Unknown	Non
VII	WP_016746977 Sphingomonas wittichii	Extradiol dioxygenases of unknown function	Unknown	Non
VIII	YP_003607630 Burkholderia sp. CCGE1002	Extradiol dioxygenases of unknown function	Unknown	Non
IX	ZP_03265323 Burkholderia sp. H160	Extradiol dioxygenases of unknown function	Unknown	Non
X	ZP_06845399 Burkholderia sp. Ch1-1	Proteobacterial extradiol dioxygenases of unknown function	Unknown	Non
XI	YP_005609355 Bradyrhizobium japonicum USDA	Extradiol dioxygenases of unknown function	Unknown	Non
XII	2EI2 Pseudomonas sp. C18	Dihydroxynaphthalene dioxygenases and related enzymes in Proteobacteria	Dihydroxynaphthalene, (probably) dihydroxydibenzothiophene, (probably) dihydroxyphenanthrene, 2,3-dihydroxy-1-ethylbenzene, 1,2-dihydroxy-5,6,7, 8-tetrahydronaphthalene	Dhn, DbtC, Dhp, Dhe, Thn
XIII	Q53034 Rhodococcus rhodochrous	Catechol 2,3-dioxygenases from Rhodococcus rhodochrous	Catechol, maybe others	Cat
XIV	YP_993470 Azoarcus sp. BH72	Extradiol dioxygenases of unknown function	Unknown	Non
XV	AAQ10528 Pseudomonas putida ORC	Enzymes related to extradiol dioxygenases involved in orcinol degradation	Probably 2,3,5-trihydroxytoluene	Non
XVI	BAB78765 Terrabacter sp. DBF63	Enzymes typically involved in 2,3,2'-trihydroxybiphenyl degradation (e.g. formed from dibenzofuran)	2,3,2'-Trihydroxybiphenyl, 2,3-dihydroxybiphenyl	Thb, Dhb
XVII	AAB57639 Pseudomonas nitroreducens Hbp1	Protobacterial 2,3-dihydroxybiphenyl dioxygenases	2,3-Dihydroxybiphenyl	Dhb
XVIII	YP_001260291 Sphingomonas wittichii RW1	2,3,2'-Trihydroxybiphenyl dioxygenases	2,3,2'-Trihydroxybiphenyl	Thb
XIX	WP_007898103 Pseudomonas sp. GM102	Extradiol dioxygenases of unknown function	Unknown	Non
XX	WP_006577158 Cupriavidus sp. HPC(L)	Extradiol dioxygenases of unknown function	Unknown	Non
XXI	YP_001264660 Sphingomonas wittichii RW1	2,3-dihydroxybiphenyl dioxygenases	2,3-Dihydroxybiphenyl	Dhb
XXII	YP_556403 Burkholderia xenovorans LB400	2,3-Dihydroxybiphenyl dioxygenases of Proteobacteria and Actinobacteria	2,3-Dihydroxybiphenyl,catechol, isopropylcatechol	Dhb, Cat, Ipc
XXIII	AAC38621 Sphingomonas sp. CB3	2'-Aminobiphenyl-2,3-diol dioxygenases and related enzymes	2'-Aminobiphenyl-2,3-diol	Abd
XXIV	YP_955195 Mycobacterium vanbaalenii PYR-1	Extradiol dioxygenases of unknown function	Unknown	Non
XXV	WP_004261305 Thauera sp. 63	Extradiol dioxygenases of unknown function	Unknown	Non
XXVI	WP_010592304 Rhodococcus sp. P14	Extradiol dioxygenases of unknown function	Unknown	Non
XXVII	WP_020122047 Streptomyces canus	Extradiol dioxygenases of unknown function	Unknown	Non
XXVIII	YP_001261399 Sphingomonas wittichii RW1	Extradiol dioxygenases related to Swit 0894 DHB dioxygenases of Sphingomonas wittichii RW1	Dihydroxybiphenyl	Dhb
XXIX	WP_020417234 Amycolatopsis sp. ATCC 39116	Extradiol dioxygenases of unknown function	Unknown	Non
XXX	BAB15809 Comamonas testosteroni TA441	Enzymes involved in steroid metabolism by Proteobacteria and related enzymes; some enzymes with dihydroxybiphenyl dioxygenase activity	2,3-Dihydroxybiphenyl, 3,4-dihydroxy-9,10-seconandrost-1,3,5(10)-triene-9,17-dione propionate (3,4-DHSA)	Dhb, Dha
XXXI	YP_001262325 Sphingomonas wittichii RW1	Extradiol dioxygenases related to Swit 1826 DHB dioxygenases of Sphingomonas wittichii RW1	2,3-Dihydroxybiphenyl	Dhb
XXXII	WP_020557449 Streptomyces scabrisporus	Extradiol dioxygenases of unknown function	Unknown	Non
XXXIII	YP_001262346 Sphingomonas wittichii RW1	Enzymes related to Swit 1848 DHB dioxygenases of Sphingomonas wittichii RW1	2,3-Dihydroxybiphenyl	Dhb
XXXIV	YP_007565623 Ilumatobacter coccineum YM16-304	Extradiol dioxygenases of unknown function	Unknown	Non
XXXV	WP_016693476 Rhodococcus rhodochrous	Extradiol dioxygenases of unknown function	Unknown	Non
XXXVI	BAD10896 Rhodococcus rhodochrous K37	Extradiol dioxygenases related to BphC4 of Rhodococcus rhodochrous K37	2,3-Dihydroxybiphenyl	Dhb
XXXVII	YP_704485 Rhodococcus jostii	Enzymes most probably involved in cholesterol / steroid metabolism; some enzymes with dihydroxybiphenyl dioxygenase activity	2,3-Dihydroxybiphenyl, 3,4-dihydroxy-9,10-seconandrost-1,3,5(10)-triene-9,17-dione propionate (3,4-DHSA)	Dhb, Dha
List of the 3- or 4-letter code, which indicates the experimentally validated function and/or substrate: Abd - 2'-Aminobiphenyl-2,3-diol; Cat - Catechol; DbtC - 2,3-Dihydroxybiphenyl, probably dihydroxydibenzothiophene and dihydroxylated polycyclic aromatic hydrocarbons; Dha - 3,4-Dihydroxy-9,10-seconandrost-1,3,5(10)-triene-9,17-dione propionate (3,4-DHSA); Dhb - 2,3-dihydroxybiphenyl; Dhe - 2,3…
Table S6. Phylogenomic clusters of a third family of extradiol dioxygenases of the vicinal oxygen chelate superfamily comprising, among others, enzymes using miscellaneous substrates such as 2,3-dihydroxybenzoate.
Clusters	Representative sequence	Annotation	Substrate	Abbreviation
I	YP_001268210 Pseudomonas putida F1	2,3-Dihydroxy-p-cumate dioxygenases and 2,3-dihydroxy benzoate dioxygenases	2,3-Dihydroxy-p-cumate and 2,3-dihydroxybenzoate	Cmt, Dbz
II	WP_019930818 Nocardia sp. BMG111209	Putative 2,3-dihydroxybiphenyl dioxygenases	Unknown	Non
III	BAD10901 Rhodococcus rhodochrous	2,3-Dihydroxybiphenyl dioxygenases of Firmicutes and Actinobacteria	2,3-Dihydroxybiphenyl	Dhb
IV	YP_001165801 Novosphingobium aromaticivorans DSM 12444	Putative 2,3-dihydroxybiphenyl dioxygenases of Proteobacteria	Unknown	Non
V	WP_007015343 Novosphingobium pentaromativorans US6-1	Putative 2,3-dihydroxybiphenyl dioxygenases	Unknown	Non
VI	YP_955687 Mycobacterium vanbaalenii PYR-1	Actinobacterial extradiol dioxygenases of unknown function	Unknown	Non
VII	BAA20162 Pseudomonas mendocina	Extradiol dioxygenases of unknown function, some enzymes with 2,3-dihydroxybiphenyl cleavage activity	2,3-Dihydroxybiphenyl	Dhb
VIII	AAD12738 Burkholderia cepacia	2,4,5-Trihydroxytoluene dioxygenases and related enzymes	2,4,5-Trihydroxytoluene	Tht
IX	YP_004352144 Pseudomonas brassicacearum NFM421	Extradiol dioxygenases of unknown function	Unknown	Non
X	YP_001580641 Burkholderia multivorans	Extradiol dioxygenases of unknown function	Unknown	Non
XI	ZP_06574647 Streptomyces ghanaenisi	Extradiol dioxygenases of unknown function	Unknown	Non
XII	YP_003060960 Hirschia baltica ATCC 49814	Extradiol dioxygenases of unknown function	Unknown	Non
XIII	WP_010569145 Leptospira broomii 5399	Putative extradiol dioxygenases of Leptospira	Unknown	Non
XIV	BAE46530 Burkholderia sp. NF100	2,3-Dihydroxybiphenyl dioxygenases and enzymes of methylhydroquinone metabolism	2,3-Dihydroxybiphenyl, methylhydroquinone	Dhb, Mhq
XV	YP_704844 Rhodococcus jostii RHA1	Extradiol dioxygenases of unknown function, some enzymes with 2,3-dihydroxybiphenyl cleavage activity	2,3-Dihydroxybiphenyl	Dhb
XVI	YP_001262064 Sphingomonas wittichii RW1	Proteobacterial extradiol dioxygenases of unknown function	Unknown	Non
XVII	WP_019927646 Nocardia sp. BMG111209	Actinobacterial extradiol dioxygenases of unknown function	Unknown	Non
XVIII	YP_046462 Acinetobacter baylyi ADP1	Protobacterial extradiol dioxygenases of unknown function	Unknown	Non
XIX	WP_005009965 Acinetobacter bouvetii DSM 14964	Extradiol dioxygenases of unknown function	Unknown	Non
XX	YP_045704 Acinetobacter baylyi ADP1	Extradiol dioxygenases of unknown function	Unknown	Non
XXI	YP_297780 Ralstonia eutropha JMP134	Extradiol dioxygenases of unknown function	Unknown	Non
List of the 3- or 4-letter code, which indicates the experimentally validated function and/or substrate: Cum - p-Cumate; Dbz - 2,3-Dihydroxybenzoate; Dhb - 2,3-dihydroxybiphenyl; Mhq - Methylhydroquinone; Tht - 2,4,5-Trihydroxytoluene.
Table S7. Phylogenomic clusters of proteins of the protocatechuate family of LigB superfamily of extradiol dioxygenases.
Clusters	Representative sequence	Annotation	Substrate	Abbreviation
I	AF305325 Comamonas testosteroni BR6020	Protocatechuate dioxygenases	Protocatechuate	Pca
II	WP_008593090 Nitratireductor pacificus	Putative protocatechuate dioxygenases	Unknown	Non
III	WP_010140558 Oceanicola sp. S124	Putative protocatechuate dioxygenases	Unknown	Non
IV	YP_934026 Azoarcus sp. BH72	Putative protocatechuate dioxygenases	Unknown	Non
V	NP_744666 Pseudomonas putida KT2440	Gallate dioxygenases	Gallate	Gal
VI	WP_017524442 Pusillimonas noertemannii	Extradiol dioxygenases of unknown function	Unknown	Non
VII	YP_002546765 Agrobacterium radiobacter K84	Extradiol dioxygenases of unknown function	Unknown	Non
VIII	BAC75996 Terrabacter sp. DBF63	Extradiol dioxygenases involved in metabolism of 2'-substituted 2,3-dihydroxibiphenyls	2'-Carboxy-2,3-dihydroxybiphenyl	Cdb
IX	WP_006461265 Herbaspirillum frisingense	Extradiol dioxygenases of unknown function	Unknown	Non
X	YP_003203382 Nakamurella multipartita	Extradiol dioxygenases of unknown function	Unknown	Non
XI	WP_010204521 Salinibacterium sp. PAMC 21357	Extradiol dioxygenases of unknown function	Unknown	Non
XII	AAD09870 Burkholderia sp. RP007	Extradiol dioxygenases related to PhnC probably transforming polycyclic arene diols	Probably dihydroxyphenanthrene	PhnC
XIII	YP_001264789 Sphingomonas wittichii RW1	Extradiol dioxygenases of unknown function	Unknown	Non
XIV	AAW28146 Rhizobium sp. TAL1145	Extradiol dioxygenases related to those involved in 3-hydroxy-4-pyridone degradation	3-Hydroxy-4-pyridone	Hpd
XV	YP_001152768 Pyrobaculum arsenaticum DSM 13514	Archaeal extradiol dioxygenases of unknown function	Unknown	Non
XVI	YP_003340303 Streptosporangium roseum DSM 43021	Actinobacterial extradiol dioxygenases of unknown function	Unknown	Non
XVII	ABC33900 Rhodococcus sp. T104	2,2-Dihydroxy-p-cumate dioxygenase of Actinobacteria and related enzymes	2,3-Dihydroxy-p-cumate	Dhc
XVIII	WP_009070810 Metallosphaera yellowstonensis	Archaeal extradiol dioxygenases of unknown function	Unknown	Non
XIX	YP_951392 Mycobacterium vanbaalenii PYR-1	Extradiol dioxygenases of unknown function of Mycobacteria	Unknown	Non
XX	AB270530 Sphingomonas sp. KA1	Extradiol dioxygenases possibly involved in fluorene degradation	Unknown	Non
XXI	BAC79261 Sphingomonas paucimobilis SYK-63	3-O-methylgallate 3,4-dioxygenase DesZ	3-O-methylgallate	Omg
XXII	ADC31796 Sphingomonas sp. XLDN2-5	Aminobiphenyl-2,3-diol 1,2-dioxygenases	2'-Aminobiphenyl-2,3-diol	Abd
XXIII	ZP_05520124 Streptomyces hygroscopicus ATCC 53653	Actinobacterial extradiol dioxygenases of unknown function	Unknown	Non
XXIV	YP_881167 Mycobacterium avium 104	Actinobacterial extradiol dioxygenases of unknown function	Unknown	Non
XXV	YP_003767859 Amycolatopsis mediterranei U32	Actinobacterial extradiol dioxygenases of unknown function	Unknown	Non
XXVI	ABA54717 Alcaligenes sp. O-1	3-Sulfocatechol dioxygenases	3-Sulfocatechol	Sca
XXVII	Q9S157 Comamonas testosteroni TA441	2,3-Dihydroxyphenylpropionate dioxygenases	2,3-Dihydroxyphenylpropionate	Dpp
XXVIII	YP_003609206 Burkholderia sp. CCGE1002	Probable 2,3-dihydroxyphenylpropionate dioxygenases	Probably 2,3-dihydroxyphenylpropionate	Non
XXIX	ACJ12460 Rhodococcus sp. T104	2,3-Dihydroxyphenylpropionate dioxygenases	2,3-Dihydroxyphenylpropionate	Dpp
XXX	AAX50134 Pseudomonas putida GJ31	2,3-Dihydroxyphenylpropionate dioxygenases	2,3-Dihydroxyphenylpropionate	Dpp
XXXI	Q762H5 Rhodococcus rhodochrous K37	2,3-Dihydroxyphenylpropionate dioxygenases	2,3-Dihydroxyphenylpropionate	Dpp
XXXII	ZP_05362403 Acinetobacter radioresistens SK82	Putative 2,3-dihydroxyphenylpropionate dioxygenases	Unknown	Non
List of the 3- or 4-letter code, which indicates the experimentally validated function and/or substrate: Abd - 2'-Aminobiphenyl-2,3-diol; Cdb - 2'-Carboxy-2,3-dihydroxybiphenyl; Dhc - 2,3-Dihydroxy-p-cumate; Dpp - 2,3-Dihydroxyphenylpropionate; Gal - Gallate; Hpd - 3-Hydroxy-4-pyridone; Omg - 3-O-methylgallate; Pca - Protocatechuate; PhnC - Probably dihydroxyphenanthrene (related to PhnC probably…
Table S8. Phylogenomic clusters of proteins of the homoprotocatechuate family of LigB superfamily of extradiol dioxygenases.
Clusters	Representative sequence	Annotation	Substrate	Abbreviation
I	YP_001395604 Clostridium kluyveri DSM 555	Extradiol dioxygenases of unknown function, mainly observed in Clostridia and Archaea	Unknown	Non
II	O33477 Pseudomonas sp. AP-3	2-Aminophenol 1,6-dioxygenase beta subunit	2-Aminophenol	Apb
III	O33478 Pseudomonas sp. AP-3	2-Aminophenol 1,6-dioxygenase alpha subunit	2-Aminophenol	Apa
IV	YP_003671611 Geobacillus sp. C56-T3	Extradiol dioxygenases of unknown function	Unknown	Non
V	YP_497877 Novosphingobium aromaticivorans	Extradiol dioxygenases of unknown function	Unknown	Non
VI	YP_487472 Rhodopseudomonas palustris HaA2	Extradiol dioxygenases of unknown function	Unknown	Non
VII	ADA63522 Pseudomonas putida	Homoprotocatechuate 2,3-dioxygenases	Homoprotocatechuate	Hpc
List of the 3- or 4-letter code, which indicates the experimentally validated function and/or substrate: Apa - 2-Aminophenol (beta subunit); Apb - 2-Aminophenol (alpha subunit); Hpc - Homoprotocatechuate.
Table S9. Phylogenomic clusters of proteins of the gentisate family of cupin superfamily of extradiol dioxygenases.
Clusters	Representative sequence	Annotation	Substrate	Abbreviation
I	3BU7 Silicibacter pomeroyi	Gentisate dioxygenases	Gentisate	Gen
II	YP_007878771 Rhodococcus fascians D188	Putative gentisate dioxygenases	Unknown	Non
III	WP_009070871 Metallosphaera yellowstonensis	Putative gentisate dioxygenases	Unknown	Non
IV	YP_008030147 Achromobacter xylosoxidans NH44784-1996	Putative gentisate dioxygenases	Unknown	Non
V	ADZ54052 Paenibacillus sp. NyZ101	Gentisate dioxygenases of Firmicutes	Gentisate	Gen
VI	WP_019068892 Streptomyces sp. R1-NS-10	Putative gentisate dioxygenases	Unknown	Non
VII	WP_005861995 Sagittula stellata	Putative gentisate dioxygenases	Unknown	Non
VIII	AAQ79814 Haloarcula sp. D1	Gentisate dioxygenases of Archaea	Gentisate	Gen
IX	BAA31235 Nocardioides sp. KP7	1-Hydroxy-2-naphthoate dioxygenases of Actinobacteria	1-Hydroxy-2-naphthoate	Hna
X	WP_016690975 Rhodococcus rhodochrous	Putative gentisate dioxygenases	Unknown	Non
XI	YP_004721312 Sulfobacillus acidophilus TPY	Putative gentisate dioxygenases	Unknown	Non
XII	ABH01038 Rhodococcus opacus	Gentisate dioxygenases of Actinobacteria and Proteobacteria	Gentisate, Salicylate	Gen, Sal
XIII	BAA76328 Alcaligenes faecalis	1-Hydroxy-2-naphthoate dioxygenases of Proteobacteria	1-Hydroxy-2-naphthoate	Hna
XIV	YP160223 Aromatoleum aromaticum EbN1	Putative gentisate dioxygenases	Unknown	Non
XV	ABD64513 Pseudomonas alcaligenes	Gentisate dioxygenases of Proteobacteria	Gentisate	Gen
XVI	ACT53255 Burkholderia sp. C3	Gentisate dioxygenases of Proteobacteria	Gentisate	Gen
List of the 3- or 4-letter code, which indicates the experimentally validated function and/or substrate: Gen - Gentisate; Hna - 1-Hydroxy-2-naphthoate; Sal - Salicylate.
